# Supplementary material for: Exploring the Interactome of Cytochrome P450 2E1 in Human Liver Microsomes with Chemical Crosslinking Mass Spectrometry
Source: Biomolecules. 2022 Jan 22;12(2):185. doi: 10.3390/biom12020185 (PMC8869672; doi:10.3390/biom12020185)
Supplement: Supplementary file 1 [file biomolecules-12-00185-s001.zip]

Archive with 1 entries (1 files):
- biomolecules-1544371-supplementary.xlsx
